# Supplementary material for: Health Needs and Their Relationship with Life Expectancy in People with and without Intellectual Disabilities in England
Source: Int J Environ Res Public Health. 2022 May 28;19(11):6602. doi: 10.3390/ijerph19116602 (PMC9180100; doi:10.3390/ijerph19116602)
Supplement: Supplementary file 1 [file ijerph-19-06602-s001.zip]

Archive with 1 entries (1 files):
- ijerph-1703878-supplementary.pdf
